# Supplementary material for: Climate Change and Nutrition: Implications for the Eastern Mediterranean Region
Source: Int J Environ Res Public Health. 2022 Dec 19;19(24):17086. doi: 10.3390/ijerph192417086 (PMC9779613; doi:10.3390/ijerph192417086)
Supplement: Supplementary file 1 [file ijerph-19-17086-s001.zip]

Archive with 1 entries (1 files):
- ijerph-2097157-supplementary.pdf
